# Supplementary material for: Full genome sequencing of archived wild type and vaccine rinderpest virus isolates prior to their destruction
Source: Sci Rep. 2020 Apr 16;10:6563. doi: 10.1038/s41598-020-63707-z (PMC7162898; doi:10.1038/s41598-020-63707-z)
Supplement: Supplementary file 1 — Supplementary Table. [file 41598_2020_63707_MOESM1_ESM.xlsx]

## Sheet: Table S1
Full genome sequencing of archived wild type and vaccine rinderpest virus isolates prior to their destruction.
Simon King, Paulina Rajko-Nenow, Honorata M Ropiak, Paolo Ribeca, Carrie Batten, Michael D Baron
Supplementary Table S1. Details of all samples sequenced, their history, extraction, library construction and results from MiSeq analysis
Virus isolate	Sample code	Type of sample	Extraction	CT value	RNA conc. (ng/ul)	260/280 ratio	Sample processing(1)	Paired reads before sickle	Paired reads after sickle	% passed QC	Bowtie2 Paired reads = RPV	% matching RPV	BWA total reads	BWA unique reads=RPV	% matching RPV	Accession number for genome sequence	Sample history
Afghanistan/95	RPV075	cell culture	TRIzol LS	9.05	288.5	1.93	Nextera	1001750	844189	0.842714	51320	0.0607921	1692127	98387	0.058144	MN632595	Isolate from last major outbreak in Afghanistan (see Roeder, P.L., Taylor, W.P., Rweyemamu, M., 2006. Rinderpest in the twentieth and twenty-first centuries, in: Barrett, T., Pastoret, P.-P., Taylor, W.P. (Eds.), Rinderpest and Peste des petits ruminants. Academic Press, London, pp. 105-142). Vero passaged
Challenge-virus/Egypt/85	RPV168	tissue	Kingfisher	12.38	23.5	1.95	SPIA	396030	376324	0.950241	84993	0.225851	770267	188148	0.244263	MN632662	Sample labelled "Rinderpest challenge virus", Egypt, 1985
Challenge-virus/Egypt/87	RPV080	tissue	Kingfisher	16.57	74	2.06	SPIA	1272852	1068702	0.839612	13089	0.0122476	2140206	29155	0.0136225	MN632600	Sample originally obtained from Canada, where it was labelled "RPV Egypt 133.2 6-3-87 H386 5dpi Spleen/E.F. emulsion 13-1-88"
Challenge-virus/Egypt/87p1	RPV080p1	cell culture	TRIzol LS	12.16	171.3	1.95	Nextera	771881	643846	0.834126	6394	0.00993095	1288905	13030	0.0101094	MN632601	The sample labelled Egypt/87 was passaged once on Vero-SLAM cells.
Egypt/84	RPV014	cell culture	TRIzol LS	12.27	156.5	1.8	Nextera	996680	812437	0.815143	192324	0.236725	1630341	373941	0.229364	MN632557	Original blood sample (received 5/11/84) was repassaged in a calf at Pirbright, then virus isolated from that animal's white blood cells by 2 passages in BK cells. Virus sequenced is Calf1/BK2/Vero1. Original outbreak is described in Taylor, W.P., 1986. Epidemiology and control of rinderpest. Revue Scientifique et Technique Office International des Epizooties 5, 407-410.
Egypt/84	RPV051	cell culture	TRIzol LS	9.26	169.1	1.83	Nextera	1211231	947778	0.782492	501193	0.528808	1919829	948946	0.494287	MN632580	Original blood sample (received 5/11/84) was repassaged in a calf at Pirbright, then virus isolated from that animal's white blood cells by 2 passages in BK cells. Virus sequenced is Calf1/BK2/Vero1. Original outbreak is described in Taylor, W.P., 1986. Epidemiology and control of rinderpest. Revue Scientifique et Technique Office International des Epizooties 5, 407-410.
GtVacc/Bangladesh/prod	RPV041	tissue	Kingfisher	15.68	107.2	1.92	SPIA	747924	598071	0.8	38492	0.0643603	1199768	74092	0.0617553	MN632573	Original samples received from Bangladesh in March 1980. We sequenced one sample marked "seed" and one of "field" vaccine. This vaccine was noted as not being a reliable producer of pyrexia.
GtVacc/Bangladesh/prodp1	RPV041p1	cell culture	TRIzol (pellet)	8.37	2330	1.9	Nextera	906040	869758	0.959955	5581	0.00641673	1740172	12788	0.0073487	MN632574	The "field" preparation of GtVacc/Bang was passed once on Vero-SLAM cells
GtVacc/Bangladesh/seed	RPV191	tissue	Kingfisher	18.89	19.2	2	Nextera	2733250	2462751	0.901034	32049	0.0130135	4927803	63913	0.0129699	MN632670	Original samples received from Bangladesh in March 1980. We sequenced one sample marked "seed" and one of "field" vaccine. This vaccine was noted as not being a reliable producer of pyrexia.
GtVacc/India/Edwards	RPV151	tissue	Kingfisher	19.935	26.8	2.04	SPIA	3255597	2868237	0.881017	5369	0.00187188	5736931	10672	0.00186023	MN632651	Original sample labelled "RPV Edwards goat virus" received by T. Barrett from Ranipet in Madras, origin Mukteswar. The original tissue sample was resuspended in PBS and aliquotted. Because of the low yield of RPV-specific RNA in the sample, two spearate runs were combined to give the final consensus sequence.
GtVacc/India/Edwards_LN	RPV027	tissue	Kingfisher	13.8	40.5	2.04	SPIA	586948	480654	0.818904	115987	0.241311	972471	225830	0.232223	MN632566	These samples were from a UK goat innoculated at Pirbright with the "Edwards" goat vaccine received from Ranipet (RPV151) LN (lymph node) or Spl (spleen). Tissues freeze-dried 16-10-91
GtVacc/India/Edwards_Spl	RPV081	tissue	Kingfisher	12.7	56	2.07	SPIA	343601	298790	0.87	42877	0.143502	601406	83484	0.138815	MN632602	These samples were from a UK goat innoculated at Pirbright with the "Edwards" goat vaccine received from Ranipet (RPV151) LN (lymph node) or Spl (spleen). Tissues freeze-dried 16-10-91
GtVacc/KAG	RPV007	cell culture	TRIzol LS	14.23	117	1.76	Nextera	1789313	1360583	0.760394	17296	0.0127122	2722119	34542	0.0126894	MN632554	Spleen from goat infected with KAG_EAVRO passed 1x in Vero cells and 1x in B95a cells
GtVacc/KAG	RPV114	cell culture	TRIzol LS	8.64	178.5	1.71	Nextera	944260	737855	0.781411	268082	0.363326	1495217	519729	0.347594	MN632623	Spleen from goat infected with KAG_EAVRO passed 1x in Vero cells
GtVacc/KAG/EAVRO	RPV032	tissue	Kingfisher	18.06	53	2.08	SPIA	4130605	3753564	0.90872	14680	0.00391095	7508145	29998	0.00399539	MN640708	Sample of KAG obtained from EAVRO and passaged x1 in goat at Pirbright. 20% spleen suspension from infected goat lyophilised.
GtVacc/Kenya	RPV193	tissue	Kingfisher	16.1	32.3	1.98	SPIA	2321318	1992269	0.858249	11851	0.00594849	3985609	24398	0.00612152	MN632672	Glass vial labelled "RPV goat vaccine", origin Kenya
GtVacc/Kenya	RPV174	tissue	Kingfisher	30.29	16.1	1.87	SPIA	733687	698971	0.952683	9045	0.0129405	1399110	19034	0.0136044	MN640709	Glass vial labelled "Rinderpest goat virus Batch 310 7.11.63 250 DOSES", produced at EAVRO, Muguga. Kenya
India/Ajmer/54	RPV070	tissue	Kingfisher	15.54	19.1	1.95	SPIA	1930906	1722733	0.892189	10677	0.00619771	3446412	21949	0.00636865	MN632591	This sample came from Mukteswar and was labelled p75. The original was an isolate from a field outbreak. Suggested to be highly virulent. This was reported as "recently isolated" in the Mukteswar report of 1954-55, so can be tentatively dated 1953.
India/Bangalore/72	RPV071	tissue	Kingfisher	15.08	38.5	1.95	SPIA	618777	585569	0.946333	17779	0.0303619	1172841	36746	0.0313308	MN632592	Sample received from Mukteswar, labelled p13. According to a search for information in India, RPV/Bangalore was isolated from an outbreak in Bangalore in 1972 and originally obtained from the Serum Institute, Mysore, Karnataka. It was maintained by needle passage in hill bulls at Mukteswar.
India/Bison/89	RPV166	cell culture	Kingfisher	23.71	2.89	1.69	SPIA	21131	19536	0.924518	11117	0.569052	40283	22695	0.563389	MN632661	RPV tissue brought to Pirbright from India in 1989 by Donald Black; extracted with PBS and cultured on BK cells. Described by TB as 'Bison RPV/Ind/89'
India/Bombay/54	RPV072	tissue	Kingfisher	15.51	38.6	1.92	SPIA	937203	895562	0.955569	29842	0.0333221	1794448	62201	0.034663	MN632593	This virus is mentioned in the IVRI annual report for 1954-5 as one of three virulent viruses they are testing, Hissar, Ajmer and Bombay. It would seem to be isolated in 1953 or 1954.
India/HillBull	RPV143	cell culture	TRIzol LS/Zymo RNA C&C	11.3	193 (1/10)	2.01	Nextera	58220	56173	0.96484	9708	0.172823	114240	18906	0.165494	MN632645	Described in T Barrett's note as as a "wild RPV strain from a 'hill bull' in Mukteswar". Received as lyophilised tissue, taken up in PBS and frozen as aliquots on 22/8/91. This virus is possibly that described as line "E" by Prof PK Uppal: "Rinderpest virulent bull virus designated line “E” was the virulent strain but with prolonged passages in susceptible hill cattle (369 passages) since its iso…
India/Hissar/53	RPV073	tissue	Kingfisher	15.91	31.8	1.88	SPIA	628598	587652	0.934861	7378	0.012555	1175994	15324	0.0130307	MN632594	Sample labelled p131. Recorded as highly virulent, killing animals 8-10 dpi. According to Prem Kumar Uppal, this maintained its virulence up to 23 passages in hill bulls. However, we appear to have p131, so cannot speak to the virulence of this isolate. This sample would have come originally from Mukteswar. From an MVSc thesis of 1999 (Dinesh Singh), I received a note that this virus was original…
India/Ranipet/73	RPV175	tissue	Kingfisher	15.3	61	2.02	SPIA	1181257	1014027	0.85843	4527	0.00446438	2028415	9263	0.00456662	MN632664	Labelled as "RPV Bull virus IVPM Ranipet 13/12/73". Presumably prepared in the Ranipet Regional Laboratory for Tamil Nadu.
India/Ranipet/80	RPV176	tissue	Kingfisher	15.66	57	2.07	SPIA	1729378	1566205	0.905646	15789	0.0100811	3133937	32515	0.0103751	MN632665	Labelled as "RPV Cattle virus IVPM Ranipet 14/10/80". Presumably prepared in the Ranipet Regional Laboratory for Tamil Nadu.
Iran/95	RPV048	cell culture	TRIzol LS	11.03	36.6	1.59	Nextera	1119678	1078985	0.963657	136109	0.126145	2175765	284812	0.130902	MN632579	Virus isolated on Vero cells from samples received at Pirbright at the end of 1995
Iran/Hessarka/94	RPV077	cell culture	TRIzol LS	9.94	70.8	1.76	Nextera	609089	500335	0.821448	30865	0.0616887	1002996	59749	0.0595705	MN632597	One of three samples that appear to come from the outbreak of 1994, and were passaged at Pirbright once on Veros (in 1995).
Iran/Shahriar/94	RPV046	cell culture	TRIzol LS	10.42	22.8	1.52	Nextera	1063710	1011612	0.951022	76828	0.0759461	2033166	163119	0.0802291	MN632577	One of three samples that appear to come from the outbreak of 1994, and were passaged at Pirbright once on Veros (in 1995).
Iran/Takestan/94	RPV047	cell culture	TRIzol LS	9.9	25.2	1.66	Nextera	1139207	1094687	0.96092	382954	0.34983	2247524	768642	0.341995	MN632578	One of three samples that appear to come from the outbreak of 1994, and were passaged at Pirbright once on Veros (in 1995).
Iraq/85	RPV082	cell culture	TRIzol LS	12.62	12.2	1.67	Nextera	712351	564628	0.792626	61912	0.109651	1133145	118325	0.104422	MN632603	Original sample (grown on Vero) passed once on BK cells and once on Vero cells at Pirbright
Iraq/85	RPV090	cell culture	TRIzol LS	7.88	90 (1/10)	1.97	Nextera	965960	781376	0.808911	16548	0.021178	1564142	33746	0.0215748	MN632607	Original sample (grown on Vero) passed once on BK cells at Pirbright before freeze-drying. Listed as Vero1/BK1
Kenya/62/RGK1	RPV006	cell culture	TRIzol LS	12.62	620.9	1.92	Nextera	1715213	1431622	0.834661	113021	0.0789461	2866731	222876	0.0777457	MN632553	Vero2/B95a1
Kenya/62/RGK1	RPV055	cell culture	TRIzol LS	5.84	259	1.88	Nextera	831920	797894	0.959099	487958	0.611557	1654966	981218	0.592893	MN632582	Vero2
Kenya/62/RGK1_Spl	RPV192	tissue	Kingfisher	14.74	22.2	1.97	SPIA	1385186	1219682	0.880519	53513	0.0438746	2444004	107123	0.0438309	MN632671	Original vial from EAVRO. Virus repassaged in cattle (Ox D897). Originally solated from a reticulated giraffe in 1962: See Liess and Plowright (1964) J Hyg Camb 62, 81-
Kenya/KabeteO_spleen	RPV107	tissue	Kingfisher	16.88	36	1.49	SPIA	805298	712346	0.885	19959	0.0280187	4428266	40400	0.00912321	MN632621	Freeze-dried tissues from infected animal. This is the parent to the RBOK vaccine strain. The original was isolated in 1910, but the virus was then passaged an unknown (but very large) number of times in cattle. This virus was highly pathogenic in a UK (Holstein-Friesian) cow.
Kenya/KabeteO_Tonsil	RPV152	tissue	Kingfisher	14.02	51	2.09	SPIA	1669321	1552093	0.93	57868	0.0372838	3115839	117303	0.0376473	MN632652	Freeze-dried tissues from infected animal. This is the parent to the RBOK vaccine strain. The original was isolated in 1910, but the virus was then passaged an unknown (but very large) number of times in cattle. This virus was highly pathogenic in a UK (Holstein-Friesian) cow.
Kenya/KabeteOp1B95	RPV113	cell culture	TRIzol LS	9.24	116.7	1.78	Nextera	875220	711466	0.8129	85359	0.119976	1433651	174292	0.121572	MN632622	This is the parent to the RBOK vaccine strain. The original was isolated in 1910, but the virus was then passaged an unknown (but very large) number of times in cattle. This virus was highly pathogenic in a UK (Holstein-Friesian) cow. Passaged from tissue on B95a cells x1
Kenya/KabeteOp2B95	RPV130	cell culture	TRIzol LS/Zymo RNA C&C	11.99	48.3	2.04	Nextera	843791	817486	0.968825	23238	0.0284262	1641862	46659	0.0284183	MN632634	This is the parent to the RBOK vaccine strain. The original was isolated in 1910, but the virus was then passaged an unknown (but very large) number of times in cattle. This virus was highly pathogenic in a UK (Holstein-Friesian) cow. Passaged from tissue on B95a cells x2
Kenya/KabeteOp2B95	RPV145	cell culture	TRIzol LS/Phase/Zymo RNA C&C	8.64	417.8	2.02	Nextera	413423	400711	0.969252	67127	0.16752	817649	136307	0.166706	MN632646	This is the parent to the RBOK vaccine strain. The original was isolated in 1910, but the virus was then passaged an unknown (but very large) number of times in cattle. This virus was highly pathogenic in a UK (Holstein-Friesian) cow. Passaged from tissue on B95a cells x2
Kenya/Kajiado/88	RPV091	cell culture	TRIzol LS	10.59	383.7	1.85	Nextera	834494	719297	0.861956	23064	0.0320646	1440131	45573	0.031645	MN632608	Sample brought to Pirbright from Kenya and passed x1 in Vero cells. The virus was isolated from an outbreak late in 1988, and is described as Mild. In 1988, Kajiado was being used to house cattle moving to/from the Nairobi area for slaughter, so there was a lot of mixing, as at Kiambu. NB Kajiado/88, Suswa/88, Ngong/88 and Olentoko/89 are all thought to be from the same ongoing outbreak, which in…
Kenya/Kiambu/88	RPV068	cell culture	TRIzol LS	13.2	11.2	1.16	Nextera	861968	691863	0.802655	395160	0.571154	1402541	720217	0.513509	MN632590	RPV/Kiambu/88 isolated from febrile animals showing mouth lesions (Wamwayi, H.M., Kariuki, D.P., Wafula, J.S., Rossiter, P.B., Mbuthia, P.G., Macharia, S.R., 1992. Observations on rinderpest in Kenya, 1986-1989. Revue Scientifique et Technique Office International des Epizooties 11, 769-784). The sample was passaged x1 on Vero at Pirbright. Original virus listed as "Moderate" for virulence. Note …
Kenya/Kiambu/88	RPV066	cell culture	TRIzol LS	6.34	1109.9	1.94	Nextera	791620	741244	0.936363	78945	0.106503	1488532	160369	0.107736	MN632589	RPV/Kiambu/88 isolated from febrile animals showing mouth lesions (Wamwayi, H.M., Kariuki, D.P., Wafula, J.S., Rossiter, P.B., Mbuthia, P.G., Macharia, S.R., 1992. Observations on rinderpest in Kenya, 1986-1989. Revue Scientifique et Technique Office International des Epizooties 11, 769-784). The sample was passaged x1 on Vero at Pirbright. Original virus listed as "Moderate" for virulence. Note …
Kenya/kudu/95	RPV059	cell culture	TRIzol LS	13.14	172.5	1.82	Nextera	1403303	1347338	0.960119	100315	0.0744542	2708700	201225	0.0742884	MN632584	Sample from Muguga, passed 1x on Vero
Kenya/kudu/95	RPV060	cell culture	TRIzol LS	9.58	1366.7	1.97	Nextera	984577	945587	0.960399	100994	0.106806	1903167	203923	0.107149	MN632585	Sample from Muguga, passed 1x on Vero
Kenya/kudu/95	RPV131	cell culture	TRIzol LS/Zymo RNA C&C	15.2	64.2	2	Nextera	383505	368065	0.95974	7492	0.0203551	736714	14787	0.0200716	MN632635	The original isolate was made from a lesser kudu shot dead in Tsavo national park, Kenya in 1995. The virus was passed in cattle and then isolated in BK cells at Muguga. This sample was further passed on Vero and B95a cells at Pirbright.
Kenya/kudu/95	RPV148	cell culture	TRIzol LS/Phase/Zymo RNA C&C	11.52	85.1	2.02	Nextera	232408	219812	0.945802	76405	0.347592	444561	150644	0.33886	MN632648	Sample from Muguga, passed 1x on Vero and 2x on B95a cells
Kenya/Marsabit/58	RPV078	tissue	Kingfisher	19.32	36.7	1.91	SPIA	511367	434804	0.85	12217	0.0280977	870906	23358	0.0268203	MN632598	Sample obtained from Canada, where it was described as a spleen sample of animal infected with Marsabit 7/58 (Marsabit 170-2 2nd ADRI 5dpi 21-5-74). Note the original RPV/Marsabit (RBM) was isolated in 1952, so this is presumbly not that one.
Kenya/Marsabit/58p1	RPV078p1	cell culture	TRIzol LS	12.29	66	1.83	Nextera	762601	627994	0.82349	45265	0.0720787	1258495	88135	0.0700321	MN632599	This is p1 on Vero-SLAM cells
Kenya/Ngong/88	RPV092	cell culture	TRIzol LS	10.29	266.9	1.84	Nextera	728026	636858	0.874774	32383	0.0508481	1275364	65653	0.0514779	MN632609	Ngong is a division of Kajiado, so this is a variant of Kenya/Kajiado/88. Wamwayi et al 1992 report an outbreak in Ngong in August 1988
Kenya/Ngong/88	RPV093	cell culture	TRIzol LS	6.67	171.6	1.8	Nextera	829090	718230	0.866287	502372	0.699458	1460781	957403	0.655405	MN632610	Ngong is a division of Kajiado, so this is a variant of Kenya/Kajiado/88. Wamwayi et al 1992 report an outbreak in Ngong in August 1988
Kenya/Olentoko/89	RPV125	cell culture	TRIzol LS	11.07	169.2	1.82	Nextera	772936	597587	0.773139	28156	0.0471162	1196226	55958	0.0467788	MN632632	This virus is also mentioned in Wamwayi et al 1992, as the Ngong outbreak moved through the Kajiado distirict from Ewaso Kedong (1988) to Olentoko (1989)
Kenya/Suswa/88	RPV023	cell culture	TRIzol LS	16.98	319.4	1.9	Nextera	571505	543517	0.951028	4505	0.00828861	1087365	10205	0.00938507	MN632563	Another isolate from the group of outbreaks that started with Kajiado/88. These stocks were passaged 1x at Pirbright in either Vero or B95a cells.
Kenya/Suswa/88	RPV100	cell culture	TRIzol LS	11.57	233.7	1.84	Nextera	675963	541446	0.800999	23922	0.0441817	1083920	46987	0.0433491	MN632615	Kajiado/88, Suswa/88, Ngong/88 and Olentoko/89 are all thought to be from the same ongoing outbreak, which in turn might be derived from the Kiambu/88 outbreak.
Kenya/Tala/66	RPV160	tissue	Kingfisher	23.67	15.7	1.86	SPIA	404694	313417	0.774	161797	0.516236	647563	304808	0.4707	MN632658	Sample received from Canada, where it was labelled "Tala 171-2 Bovine spleen 20/8/66"
Kenya/WPokot/86	RPV062	cell culture	TRIzol LS	12.35	185.8	1.89	Nextera	939956	903236	0.960934	13357	0.0147879	1807664	27423	0.0151704	MN632586	This isolate is mentioned in Wamayi et al 1992 and Wafula, J.S., Kariuki, D.P., 1987. A recent outbreak of rinderpest in East Africa. Trop. Anim. Health Prod. 19, 173-176. The disease was described as "Moderate". Described as " isolated in primary bovine kidney cells from nasal secretions and blood leucocyte cells collected from febrile cattle with mouth lesions". The virus was passaged 1x on Ver…
Kenya/WPokot/89	RPV063	cell culture	TRIzol LS	11.61	1805	1.94	Nextera	913188	871102	0.953913	3347	0.00384226	1742531	7139	0.00409691	MN632587	Also mentioned in Wamayi et al 1992. This virus was described as "Mild". Assumed isolated on BK cells as that was the standard procedure at Muguga; passaged 1x in Vero cells at Pirbright
Kenya/WPokot/91	RPV064	cell culture	TRIzol LS	11.54	307.3	1.9	Nextera	649929	609220	0.937364	48629	0.0798217	1221665	97940	0.0801693	MN632588	This outbreak is mentioned in the Discussion of Wamwayi et al 1992, and the virus is described as "recovered from sick yearling cattle in this area". Assumed isolated on BK cells as that was the standard procedure at Muguga; passaged 1x in Vero cells at Pirbright.
Kuwait/83	RPV115	cell culture	Kingfisher	11.75	9.92	1.92	SPIA	784295	684178	0.872	180463	0.263766	1379320	348764	0.252852	MN632624	The freeze-dried strain passaged 1x in Vero cells
Kuwait/83	RPV154	cell culture	Kingfisher	18.94	4.98	1.82	SPIA	1427940	1280915	0.897	938472	0.732658	2614446	1824904	0.698008	MN632654	The original isolate from a lung sample was passed 3x in BK cells at Pirbright before lyophilisation.
Kuwait/83p1	RPV115p1	cell culture	TRIzol LS	9.02	77.6 (1/10)	1.95	Nextera	560100	409887	0.73181	6047	0.0147528	820093	11647	0.014202	MN632625	The freeze-dried strain passaged 1x in Vero-SLAM cells
Lap/AVRI	RPV029	tissue	Kingfisher	15.05	16.4	1.88	SPIA	1581346	1382904	0.874511	250791	0.181351	2786833	506335	0.181688	MN632567	Tissue from rabbit infected with lapinised RPV used at AVRI for the preparation of hyperimmune rabbit serum.
Lap/AVRIp01B95	RPV122	cell culture	TRIzol LS	13.72	11	1.62	Nextera	919572	724971	0.788379	8954	0.0123508	1450426	17538	0.0120916	MN632630	Lapinised RPV passed x1 in B95a cells
Lap/AVRIp01B95	RPV126	cell culture	TRIzol LS	15.48	31.5	1.84	Nextera	751839	575944	0.766047	5375	0.0093325	1152231	10498	0.00911102	MN632633	Lapinised RPV passed x1 in B95a cells
Lap/AVRIp04B95	RPV142	cell culture	TRIzol LS/ Zymo RNA C&C	14.84	84.1	2.02	Nextera	539712	521691	0.96661	3081	0.00590579	1043597	6044	0.00579151	MN632644	Lapinised RPV passed x4 in B95a cells
Lap/AVRIp08B95	RPV089	cell culture	TRIzol LS	11.82	129.1	1.9	Nextera	825106	692557	0.839355	31345	0.0452598	1387144	59287	0.0427403	MN632606	Lapinised RPV passed x8 in B95a cells
Lap/AVRIp12B95	RPV087	cell culture	TRIzol LS	11.78	110.8	1.84	Nextera	660259	559959	0.84809	27260	0.0486821	1121614	51803	0.0461861	MN632605	Lapinised RPV passed x12 in B95a cells
Lap/EAVRO	RPV034	tissue	Kingfisher	17.47	28.8	2.01	SPIA	1386059	1237745	0.892996	11867	0.0095876	2476272	23804	0.00961284	MN632571	Tissue from infected rabbit, vial sent from EAVRO
Lap/Japan/LA	RPV155	cell culture	Kingfisher	21.43	2.7	1.44	SPIA	44412	41768	0.940467	13630	0.326326	84411	27285	0.32324	MN632655	Sample of RPV/LA, a lapinised-avianised virus from Japan. Grown on Vero cells.
Lap/PIADC/82p1	RPV033p1	cell culture	TRIzol LS	12.41	397	1.84	Nextera	1272652	1234308	0.969871	28695	0.0232478	2471234	71591	0.0289697	MN632570	Lapinised RPV sample from PIADC, labelled "20% rabbit spleen R110-115 20 22.5.82", passaged x1 on B95a cells
Lap/PIADC/84	RPV026	tissue	Kingfisher	19.73	29	1.84	SPIA	1049114	934489	0.890741	4142	0.00443237	1869273	8257	0.00441723	MN632564	Lapinised RPV sample from PIADC, labelled "+3 R21-26/84 20% spleen 3-10-84"
Lap/PIADC/84p1	RPV026p1	cell culture	TRIzol (pellet)	8.91	1599	1.9	Nextera	1312036	1250841	0.953359	22488	0.0179783	2504495	45370	0.0181154	MN632565	Lapinised RPV sample from PIADC, labelled "+3 R21-26/84 20% spleen 3-10-84", passaged on VHS cells
Lebanon/82	RPV015	cell culture	TRIzol LS	11.28	343.8	1.89	Nextera	941888	792027	0.840893	53364	0.0673765	1585742	103605	0.0653353	MN632558	Lyophilised preparation passaged 1x on Vero cells.
Lebanon/82	RPV118	cell culture	TRIzol LS	16.31	4.6	1.3	Nextera	1108889	775464	0.699316	48896	0.0630539	1553756	92450	0.059501	MN632626	passaged 1x on BK cells at Pirbright and lyophilised
Nigeria/Sokoto/64	RPV035	cell culture	TRIzol LS	14.56	140.8	1.5	Nextera	822359	772861	0.93981	97292	0.125886	1552218	190217	0.122545	MN632572	Virus was re-isolated on BK cells, then passed x1 on BK cells to prepare a stock for lyophilisation.
Nigeria/Sokoto/64	RPV157	cell culture	Kingfisher	13.85	2.1	1.67	SPIA	1513075	1192949	0.788	641621	0.537844	2427042	1209881	0.4985	MN632656	Virus was re-isolated on BK cells, then passed x1 on BK cells to prepare a stock for lyophilisation.
Nigeria/Sokoto/64	RPV172	tissue	Kingfisher	14.44	78	2.05	SPIA	775949	732871	0.944483	16387	0.02236	1467164	32374	0.0220657	MN632663	A sample of this RPV isolate from Nigeria was passed through cattle at Pirbright.
Nigeria/Tambo/83	RPV132	tissue	TRIzol/Zymo Direct-zol	6.41	605.7	2.02	Nextera	410698	396810	0.966184	125052	0.315143	814162	239229	0.293835	MN632636	This was a preparation of the freeze-dried spleen grown in BK cells to use as agar gel precipitation +ve control.
Nigeria/Tambo/83	RPV153	tissue	Kingfisher	8.94	58	1.99	SPIA	1482660	1346845	0.908	471862	0.350346	2726730	891239	0.326853	MN632653	RPV/Nigeria/Tambo was isolated from a calf killed on 03-03-83 at Tambo in Gongola State. The calf had a temp of 106˚F. Spleen and lymph node from this animal were freeze dried as 10% solution on 08/03/83.
Nigeria/Tambo/83_spl	RPV161	tissue	Kingfisher	10.72	30.5	1.97	SPIA	1079488	1023840	0.94845	89701	0.0876123	2054039	177009	0.0861761	MN632659	RPV/Nigeria/Tambo was isolated from a calf killed on 03-03-83 at Tambo in Gongola State. The calf had a temp of 106˚F. Spleen and lymph node from this animal were freeze dried as 10% solution on 08/03/83.
Nigeria/Yankari/buffalo/83	RPV009	cell culture	TRIzol LS	13.7	208	1.87	Nextera	1328451	1131884	0.852033	30894	0.0272943	2265297	61393	0.0271015	MN632555	freeze-dried stock of 1985 passaged 3x on Vero cells.
Nigeria/Yankari/buffalo/83	RPV030	cell culture	TRIzol LS	14.56	154.6	1.48	Nextera	99181	94287	0.950656	14172	0.150307	189994	29146	0.153405	MN632568	Nigeria 1983 Yankari Buffalo. Re-isolated at Pirbright on BK cells
Oman/79	RPV017	cell culture	TRIzol LS	9.13	65.8	2.04	Nextera	831034	784819	0.944389	43258	0.0551184	1574160	87623	0.0556633	MN632559	This is BK2/Vero1
Oman/79	RPV094	cell culture	TRIzol LS	13.9	ND	ND	Nextera	913181	686603	0.751881	22857	0.03329	1374577	43983	0.0319975	MN632611	This is the second passage of this isolate on BK cells
Pakistan/85	RPV031	cell culture	TRIzol LS	15.77	177.7	1.49	Nextera	78126	75206	0.962624	3101	0.0412334	150781	6628	0.0439578	MN632569	Original isolate by WP Taylor at Pirbright, from uncoagulated blood sent from Pakistan in 1985. The samples sequenced were BK1/Vero1. The outbreak is described in Durrani et al 1988 Rinderpest in the Landhi Dairy Colony Trop Animal Health and Prod 20, 177-180.
Pakistan/85	RPV103	cell culture	TRIzol LS	13.4	44.8	1.7	Nextera	982130	796139	0.810625	8658	0.010875	1592973	16718	0.0104948	MN632617	Original isolate by WP Taylor at Pirbright, from uncoagulated blood sent from Pakistan in 1985. The samples sequenced were BK1/Vero1. The outbreak is described in Durrani et al 1988 Rinderpest in the Landhi Dairy Colony Trop Animal Health and Prod 20, 177-180.
RBOK_exAVRI_BK95	RPV138	cell culture	TRIzol/Zymo RNA C&C	12.87	3.3	1.5	Nextera	288970	281972	0.975783	95601	0.339044	585569	191789	0.327526	MN632640	Sample of RBOK vaccine prepared at Pirbright in 1985 from the 95th BK passage labelled "26/09/84 AVRI #68/4"
RBOK_exAVRI_BK97	RPV140	cell culture	TRIzol/Zymo RNA C&C	13.66	6.5	1.55	Nextera	925651	902671	0.975174	187870	0.208127	1845954	376447	0.203931	MN632642	Sample of RBOK vaccine prepared at Pirbright from the 97th BK passage labelled "Early TCRV seed virus RBOK/BK97 3a/79"
RBOK_exCameroon-Mindif	RPV163	cell culture	Kingfisher	13.81	2.64	1.6	SPIA	2301273	1652671	0.718	509712	0.308417	3375869	1021120	0.302476	MN632660	Sample of commercial RBOK vaccine prepared by Lanavet
RBOK_exCIRAD	RPV104	cell culture	TRIzol LS	15.1	24.9	1.53	Nextera	837006	675475	0.807013	63974	0.0947096	1358402	128079	0.0942865	MN632618	This sample was sent to T. Barrett by A. Diallo.
RBOK_exEAVRO_BK93	RPV139	cell culture	TRIzol/Zymo RNA C&C	12.66	5.7	1.63	Nextera	938812	911842	0.971272	241524	0.264875	1866139	486239	0.260559	MN632641	Sample of RBOK vaccine prepared at EAVRO from the 93rd BK passage labelled "EAVRO 12/4/72 batch 434B"
RBOK_exEAVRO_BK99	RPV141	cell culture	TRIzol/Zymo RNA C&C	12.69	10.2	1.76	Nextera	390238	378865	0.970856	69686	0.183934	770033	140264	0.182153	MN632643	Sample of RBOK vaccine prepared at EAVRO from the 99th BK passage labelled "RBOK/BK99 EAVRO 19/A"
RBOK_exHyderabad	RPV043	cell culture	TRIzol LS	12.78	194.8	1.55	Nextera	116726	108023	0.925441	4162	0.0385288	217252	9078	0.0417856	MN632575	Sample of commercial RBOK vaccine prepared by Indian Immunologicals in Hyderabad, India in 1997. Batch 18/97
RBOK_exMongolia	RPV120	cell culture	TRIzol LS	13.19	32	1.86	Nextera	664121	454468	0.684315	91577	0.201504	917985	183419	0.199806	MN632628	A commercial preparation of RPV vaccine manufactured in Mongolia
RBOK_exPakistan	RPV105	cell culture	TRIzol LS	12.75	26.4	1.53	Nextera	507350	411940	0.811944	41172	0.0999466	826173	79520	0.096251	MN632619	A commercial preparation of RPV vaccine manufactured in Pakistan: Labelled WRLM R23/04 Lot C
RBOK_exWHO	RPV119	cell culture	TRIzol LS	15.82	5.4	1.9	Nextera	775074	551516	0.711566	51178	0.0927951	1108235	103231	0.093149	MN632627	Labelled "Rinderpest virus WHO Reference preparation"
Russia/89	RPV076	cell culture	Kingfisher	16.24	2.67	1.74	SPIA	1715785	1136765	0.663	242696	0.213497	2290052	472517	0.206335	MN632596	Originally RPV Akhalkalak-89, received from Dr S.K. Starov, All-Russion Research Institute for Animal Health (ARIAH), Jur'evets, Vladimir 600900 in November 1994. Originally grown on calf kidney cultures, though the accompanying notes do not say how many passages.
Russia/Tuva/92	RPV184	tissue	Kingfisher	12.37	5.78	1.83	SPIA	849766	806481	0.949062	680906	0.844293	1689823	1406209	0.832163	MN632666	One of two samples taken from a group of samples of infected tissue labelled RPV/Russia. The mitochondrial RNA sequences in the NGS data identify the tissue as yak, showing that the samples come from the outbreak in these animals in Tuva in 1991-1992.
Russia/Tuva/92	RPV187	tissue	Kingfisher	11.45	13.3	1.94	SPIA	288346	273298	0.947813	206615	0.756006	564920	423806	0.750205	MN632667	One of two samples taken from a group of samples of infected tissue labelled RPV/Russia. The mitochondrial RNA sequences in the NGS data identify the tissue as yak, showing that the samples come from the outbreak in these animals in Tuva in 1991-1992.
Saudi/81_LN	RPV019	tissue	TRIzol LS	13.36	2554.4	1.91	Nextera	705443	577142	0.818127	15907	0.0275617	1155631	32181	0.0278471	MN632561	The original RPV/Saudi/81 is described in Taylor, W.P., 1986. Epidemiology and control of rinderpest. Revue Scientifique et Technique Office International des Epizooties 5, 407-410. The virus was re-passaged in cattle at Pirbright where freeze-dried tissue preparations were used as the standard challenge virus over many years. It is highly pathogenic in Holstein-Friesian cattle
Saudi/81_spl	RPV018	tissue	TRIzol LS	11.26	3853.5	1.63	Nextera	937422	786648	0.839161	15713	0.0199746	1575105	38944	0.0247247	MN632560	The original RPV/Saudi/81 is described in Taylor, W.P., 1986. Epidemiology and control of rinderpest. Revue Scientifique et Technique Office International des Epizooties 5, 407-410. The virus was re-passaged in cattle at Pirbright where freeze-dried tissue preparations were used as the standard challenge virus over many years. It is highly pathogenic in Holstein-Friesian cattle
Saudi/81p1Vero	RPV147	cell culture	TRIzol/Zymo RNA C&C	8.21	245	2.04	Nextera	873417	832369	0.953003	41118	0.0493988	1667586	80702	0.0483945	MN632647	The original RPV/Saudi/81 is described in Taylor, W.P., 1986. Epidemiology and control of rinderpest. Revue Scientifique et Technique Office International des Epizooties 5, 407-410. The virus was re-passaged in cattle at Pirbright where freeze-dried tissue preparations were used as the standard challenge virus over many years. It is highly pathogenic in Holstein-Friesian cattle. Passed 1x in Vero…
Saudi/81p2B95	RPV001	cell culture	TRIzol LS	14.33	53.2	1.78	Nextera	1440494	1196628	0.830707	29290	0.0244771	2394498	57453	0.0239938	MN632552	The original RPV/Saudi/81 is described in Taylor, W.P., 1986. Epidemiology and control of rinderpest. Revue Scientifique et Technique Office International des Epizooties 5, 407-410. The virus was re-passaged in cattle at Pirbright where freeze-dried tissue preparations were used as the standard challenge virus over many years. It is highly pathogenic in Holstein-Friesian cattle. Passed 2x in B95a…
Saudi/81p2BSF	RPV137	cell culture	TRIzol/Zymo Direct-zol	11.37	16.8	2.07	Nextera	305088	293248	0.961192	8864	0.030227	587695	17534	0.0298352	MN632639	The original RPV/Saudi/81 is described in Taylor, W.P., 1986. Epidemiology and control of rinderpest. Revue Scientifique et Technique Office International des Epizooties 5, 407-410. The virus was re-passaged in cattle at Pirbright where freeze-dried tissue preparations were used as the standard challenge virus over many years. It is highly pathogenic in Holstein-Friesian cattle. Passed 2x in bovi…
Sri Lanka/87	RPV096	cell culture	TRIzol LS	18.14	ND	ND	Nextera	669823	526352	0.785808	120208	0.228379	1061908	231624	0.218121	MN632613	isolated from clinical specimen received at Pirbright in 1987, passed 3x in MDBK cells. Virus from this outbreak has been reported to cause clinical disease in goats. This virus has been reported to cause clinical disease in goats (Anderson, E.C., Hassan, A., Barrett, T., Anderson, J., 1990. Observations on the pathogenicity for sheep and goats and the transmissibility of the strain of virus isol…
Sri Lanka/87p+1B95	RPV011	cell culture	TRIzol LS	19.17	159.7	1.82	Nextera	1260536	1076126	0.853705	6071	0.00564153	2152570	12138	0.00563884	MN632556	passed 3x in MDBK cells and 1x in B95a cells
Sri Lanka/87p+1Vero	RPV097	cell culture	TRIzol LS	18.54	ND	ND	Nextera	887072	637202	0.71832	8024	0.0125926	1275019	15533	0.0121826	MN632614	passed 3x in MDBK cells and 1x in Vero cells
Sudan//Wakobu/92_RBS	RPV045	cell culture	TRIzol LS	13.8	106.6	1.69	Nextera	76455	72763	0.95171	46070	0.633151	148034	96814	0.653998	MN632576	This isolate is described in Wamwayi, H.M., Fleming, M., Barrett, T., 1995. Characterisation of African isolates of rinderpest virus. Vet. Microbiol. 44, 151-163. RPV086 has been passaged 1x more than RPV045
Sudan//Wakobu/92/RBS	RPV086	cell culture	TRIzol LS	11.97	833.8	1.98	Nextera	787852	672924	0.854125	5968	0.00886876	1346224	11747	0.00872589	MN632604	This isolate is described in Wamwayi, H.M., Fleming, M., Barrett, T., 1995. Characterisation of African isolates of rinderpest virus. Vet. Microbiol. 44, 151-163. RPV086 has been passaged 1x more than RPV045
Sudan/93/RBsS	RPV022	cell culture	TRIzol LS	14.29	186.6	1.83	Nextera	630576	597501	0.947548	18002	0.0301288	1196124	37531	0.0313772	MN632562	The original virus was isolatedon BK cells at Muguga from ocular secretions collected by Tim Leyland. The virus was passed 4 x on BK cells at Muguga and 1x on Vero cells at Pirbright. This stock was passed again in B95a cells, so is BK4/Vero1/B95a1
Sudan/93/RBsS	RPV149	cell culture	TRIzol LS/Zymo RNA C&C	8.88	317.3	2.05	Nextera	202882	192078	0.946747	9670	0.0503441	384723	18496	0.0480761	MN632649	The original virus was isolatedon BK cells at Muguga from ocular secretions collected by Tim Leyland. The virus was passed 4 x on BK cells at Muguga and 3x on Vero cells at Pirbright.
Sudan/Nyala/Reedbuck/72	RPV095	tissue	Kingfisher	27.74	69	1.89	SPIA	1460291	1230818	0.842	113001	0.0918097	2470470	214887	0.0869822	MN632612	RPV/Sudan/Reedbuck was isolated from a sick reedbuck in Dinder National Park in May 1972 in an outbreak involving mainly reedbuck, oribis, wart-hog and African buffalo. The virus was passed once in a calf, twice in cell culture (cell line not given, but probably BK), and then passaged again in a calf in 1973. The 1973 passage was again passaged in calves in Dec 1984. These samples are therefore c…
Sudan/Nyala/Reedbuck/72	RPV150	tissue	Kingfisher	29.43	113	2.02	SPIA	1224847	1106207	0.903	7553	0.00682784	2212972	14517	0.00655996	MN632650	RPV/Sudan/Reedbuck was isolated from a sick reedbuck in Dinder National Park in May 1972 in an outbreak involving mainly reedbuck, oribis, wart-hog and African buffalo. The virus was passed once in a calf, twice in cell culture (cell line not given, but probably BK), and then passaged again in a calf in 1973. The 1973 passage was again passaged in calves in Dec 1984. These samples are therefore c…
Tanzania/61/RBT1	RPV056	cell culture	TRIzol LS	11.43	155	1.91	Nextera	915903	876820	0.957328	25227	0.028771	1757015	51338	0.0292189	MN632583	The RBT1 isolate of RPV was isolated from the blood of a cow at Arusha, according to Walter Plowright, (1963. Some properties of strains of rinderpest virus recently isolated in East Africa. Res. Vet. Sci. 4, 96-108), who describes it as "moderately severe". The original isolate was passed 8x in BK cells before reaching Pirbright. The virus obtained from Tanzania was repassaged in cattle at Pirbr…
Tanzania/61/RBT1	RPV106	cell culture	TRIzol LS	12.46	43.5	1.61	Nextera	589798	453799	0.769414	59747	0.13166	913118	119539	0.130913	MN632620	The virus obtained from Tanzania was repassaged in cattle at Pirbright and re-isolated on BK cells, so these samples were BK8/calf1/BK1
Tanzania/61/RBT1	RPV135	cell culture	TRIzol LS/Zymo RNA C&C	12.36	14.1	1.51	Nextera	825218	806352	0.977138	463021	0.574217	1657938	889418	0.53646	MN632637	The virus obtained from Tanzania was repassaged in cattle at Pirbright and re-isolated on BK cells, so these samples were BK8/calf1/BK1
Tanzania/61/RBT2	RPV159	cell culture	Kingfisher	14.12	15.7	1.86	SPIA	1210378	1075439	0.889	936640	0.870937	2233850	1799457	0.805541	MN632657	The RBT2 isolate of RPV was isolated from the blood of a cow in Moduli Juu, according to Walter Plowright (1963). Some properties of strains of rinderpest virus recently isolated in East Africa. Res. Vet. Sci. 4, 96-108), who describes it as "mild". The stock sequenced is BK7
Turkey/92	RPV189	tissue	Kingfisher	11.23	22.3	2.06	SPIA	3421134	3182195	0.930158	1833224	0.576088	6527480	3641121	0.557814	MN632668	Tissue sample from an outbreak in Turkey in 1992
Turkey/92	RPV190	tissue	Kingfisher	15.95	35.1	1.94	SPIA	3853633	3493240	0.90648	192006	0.054965	7002414	380305	0.0543106	MN632669	Tissue sample from an outbreak in Turkey in 1992
Turkey/Pendik/49	RPV053	cell culture	TRIzol LS	9.55	174.6	1.86	Nextera	1008152	965276	0.957471	127981	0.132585	1946145	258265	0.132706	MN632581	This sample has been passed 1x in B95a cells from the original sample.
Turkey/Pendik/49	RPV136	cell culture	TRIzol/Zymo Direct-zol	10.58	20	2	Nextera	599384	575080	0.959452	23497	0.0408587	578099	47103	0.0814791	MN632638	The original RPV isolate RPV/Turkey/Pendik was isolated in 1949 and was reported to be highly virulent. This sample of Turkey/Pendik came to Pirbright from Canada as "Rind Pendik Acc214 of 7/58 2nd ADRI 2dpi Bovine spleen 19-5-74". This sample has been passed 2x further in B95a cells.
Yemen/81	RPV101	tissue	TRIzol LS	11.77	30.5	1.35	Nextera	1201827	945232	0.786496	793337	0.839304	1966126	1489078	0.757367	MN632616	Originally isolated from a cow in Yemen in 1981. The virus is described in Taylor, W.P., 1986. Epidemiology and control of rinderpest. Revue Scientifique et Technique Office International des Epizooties 5, 407-410. It is probably that named "RBY" in Rossiter, P.B., Wardley, R.C., 1985. The differential growth of virulent and avirulent strains of rinderpest virus in bovine lymphocytes and macropha…
Yemen/81	RPV123	cell culture	TRIzol LS	11.47	11	1.62	Nextera	940770	736619	0.782996	226033	0.306852	1484756	435779	0.293502	MN632631	Reisolated from the cow OX62: BK3/calf1/BK2
Yemen/81p+1B95	RPV121	cell culture	TRIzol LS	5.83	139.1 (1/10)	1.93	Nextera	618314	484022	0.782809	21522	0.0444649	969649	42355	0.0436808	MN632629	This is the virus sequenced as RPV123, passaged once further on B95a cells: BK3/calf1/BK2/B95a1
ND: Not determined	1. Libraries were either prepared using the Illumina Nextera XT kit or NuGen Single Primer Isothermal Amplification kit. Samples prepared by SPIA were further subjected to depletion of host-derived cDNA
